# Supplementary material for: Simultaneous Increases in Intracellular Sodium and Tonicity Boost Antimicrobial Activity of Macrophages
Source: Cells. 2023 Dec 11;12(24):2816. doi: 10.3390/cells12242816 (PMC10741518; doi:10.3390/cells12242816)
Supplement: Supplementary file 1 [file cells-12-02816-s001.zip]

Archive with 1 entries (1 files):
- cells-2614828-supplementary.pdf
